# Supplementary material for: Auditory Noise Facilitates Lower Visual Reaction Times in Humans
Source: Biology (Basel). 2024 Aug 18;13(8):631. doi: 10.3390/biology13080631 (PMC11352084; doi:10.3390/biology13080631)
Supplement: Supplementary file 1 [file biology-13-00631-s001.zip]

Archive with 1 entries (1 files):
- biology-3054453-supplementary.pdf
